# Supplementary material for: Pragmatic language dysfunction in systemic lupus erythematosus patients: Results from a single center Italian study
Source: PLoS One. 2019 Nov 4;14(11):e0224437. doi: 10.1371/journal.pone.0224437 (PMC6827908; doi:10.1371/journal.pone.0224437)
Supplement: S1 File — (XLSX) [file pone.0224437.s001.xlsx]

## Sheet: punteggi_Z_pz_test_neurocogn_
Patient	Age	MINI MENTAL	ZUNG	BDI	Digit Span	Memory MDZ	DCD Memory	Verbal Fluency	Verbal Fluency Z	Trail Making Test A	Trail Making Test A Z	Trail Making Test B	Trail Making Test B Z	MDZ Executive Functions	DCD Executive Functions	Attentive Matrices	Attention MDZ	DCD Attention	MDZ Visuospatial	DCD Visuospatial	Figurative metaphors Z	Written Metaphors Z	Inferences Z	Humour Z	Demands Z	PL mdz	PL DCD	GCD														Raven	Matrici Attentive
1	31	28	37	16	7	0.337264	0	38	0.699692	34	0.32324	85	0.29279	0.438574	0	57	0.511834	0	0.425722	0	-2.74223	0.914077	0.39557	-2.74223	0.409314	-0.7531	0	0														0.64626	0.367164
2	38	29	41	12	6	-0.448899	0	41	1.11951	62	-2.53925	154	-2.25244	-1.22406	1	58	0.659763	0	1.08629	0	-0.914077	0.914077	0.791139	-0.914077	0.409314	0.0572752	0	1														-1.37511	-0.826866
3	50	30	40	20	5	-0.865801	0	35	0.71128	39	0.574271	195	-0.628021	0.219177	0	54	0.408884	0	1.2445	0	0	-1.06929	-1.91518	-6.73511	0.803371	-1.78324	1	1														0.0687265	0.367164
4	40	30	41	34	6	-0.239617	0	49	1.25461	37	0.678965	78	1.06206	0.998544	0	57	0.511834	0	0.715063	0	-0.239234	0.447427	0.676027	-1.09689	-0.731261	-0.188787	0	0														-0.508807	-0.229851
5	41	28	39	6	6	-0.239617	0	24	-0.941838	46	0.18337	93	0.748642	-0.00327536	0	56	0.363905	0	-0.185356	0	-0.239234	0.447427	-1.66407	0.731261	1.09689	0.074456	0	0														-0.797574	0.21791
6	66	28	44	15	4	-1.12721	1	27	-0.337183	102	-2.61079	187	-1.52333	-1.49043	1	55	0.579576	0	-0.851187	0	-9.81976	-1	0.288684	-4.03813	1	-2.71384	2	4														0.64626	-0.229851
7	51	30	47	18	5	-0.865801	0	30	0.0325777	43	0.0247657	155	-1.82072	-0.587794	0	51	0.0671982	0	1.0284	0	1.7331	0.803371	0.820793	-0.574949	0.803371	0.717138	0	0														0.64626	0.964179
8	33	30	37	22	8	1.12343	0	36	0.419815	37	-0.556701	54	0.895184	0.252766	0	58	0.659763	0	-0.0315953	0	-0.914077	-0.914077	-2.76899	-0.914077	0.409314	-1.02038	1	1														-2.81894	0.367164
9	50	30	50	21	5	-0.865801	0	30	0.0325777	46	0.250347	113	0.398648	0.227191	0	56	0.636674	0	0.0559574	0	0	-1.06929	-3.28317	1.47844	-1.06929	-0.788662	0	0														0.64626	0.814925
10	50	30	45	17	5	-0.865801	0	42	1.66146	50	0.0652476	180	-0.440215	0.428832	0	53	0.294989	0	-0.0520923	0	0	-1.06929	0.136799	-4.68172	-1.06929	-1.3367	1	1														1.22379	0.964179
11	39	29	41	26	8	1.12343	0	60	3.77834	38	-0.636003	76	0.202707	1.11501	0	57	0.511834	0	0.679787	0	-2.74223	-0.914077	1.18671	-0.914077	-2.04167	-1.08507	1	1														0.0687265	0.516418
12	59	30	50	24	6	0	0	49	2.61165	86	-2.85341	118	-0.494084	-0.245284	0	59	0.97836	0	-0.431655	0	-5.19931	0.803371	3.55677	-0.574949	0.803371	-0.122148	0	0														1.21469	0.516418
13	51	30	44	30	5	-0.865801	0	32	0.304059	51	-0.51071	112	-0.278953	-0.161868	0	54	0.408884	0	1	0	-10.3986	0.803371	0.136799	-4.68172	0.803371	-2.66736	2	2														1.44068	-1.12537
14	46	29	45	18	6	-0.239617	0	51	1.43033	43	-0.367512	121	-1.09856	-0.0119147	0	53	-0.0798817	0	-0.92951	0	-1.43541	0.447427	-0.884035	-2.92505	-2.55941	-1.4713	1	1														0.762712	0.367164
15	50	28	29	12	5	-0.865801	0	28	-0.238903	38	0.620546	67	0.974584	0.452076	0	59	0.97836	0	1.21749	0	0	-1.06929	2.18878	-0.574949	0.803371	0.269583	0	0														0.762712	0.367164
16	53	30	41	12	7	0.865801	0	48	2.47591	55	-0.778447	118	-0.494084	0.401125	0	55	0.522779	0	0.987191	0	-12.1317	-2.94195	-3.28317	-4.68172	0.803371	-4.44704	2	2														1.21469	-1.42388
17	50	28	34	15	7	0.865801	0	36	0.84702	50	-0.443775	86	0.653281	0.352175	0	53	0.294989	0	-0.430266	0	-8.66551	0.803371	-1.23119	-6.73511	0.803371	-3.00501	2	2														-0.819209	0.964179
18	46	30	47	34	6	-0.239617	0	40	0.46389	36	0.0357143	126	-1.27842	-0.259604	0	58	0.659763	0	0.450513	0	-2.63158	0.447427	-1.14405	-1.09689	-0.731261	-1.03127	1	1														0.536723	0.367164
19	69	29	48	6	6	0.483092	0	37	0.505774	48	-0.18382	105	0.118967	0.146974	0	54	0.659649	0	-0.589954	0	0.578856	1	-1.15473	1.16118	-1	0.11706	0	0														0.310734	0.516418
20	50	30	45	16	6	0	0	44	1.93294	33	0.69411	74	1.08354	1.23687	0	52	0.181093	0	0.86633	0	0	0.803371	-0.547196	1.47844	0.803371	0.507597	0	0														-1.72316	0.367164
21	53	30	47	34	4	-1.7316	1	49	2.61165	95	-3.45582	120	-0.565794	-0.46999	0	53	0.294989	0	-0.377631	0	-12.1317	-1.06929	-1.23119	-12.8953	-1.06929	-5.67935	2	3														0.310734	0.665672
22	44	30	41	12	5	-1.03834	1	38	0.288174	36	0.734031	108	0.435228	0.485811	0	54	0.0680473	0	0.656274	0	-5.02392	0.447427	-1.40406	-1.09689	-0.731261	-1.56174	1	2														-2.17514	0.964179
23	47	29	40	20	6	-0.239617	0	38	0.288174	60	-1.34677	82	0.304317	-0.251428	0	58	0.659763	0	-1.63649	1	-6.2201	-6.26398	-0.624025	-8.40951	-8.04388	-5.9123	2	3														0.894454	-0.229851
24	22	30	44	21	7	0.545246	0	32	0.0470031	34	-0.0602076	132	-2.42164	-0.811615	0	56	0.363905	0	0.11103	0	-2.95066	-0.942008	-1.16904	-2.66667	1	-1.34568	1	1														0.894454	-0.826866
25	54	30	37	21	4	-1.7316	1	29	-0.103163	91	-3.18809	251	-5.26282	-2.85136	2	56	0.636674	0	-0.268192	0	0	0.803371	1.50479	-6.73511	-4.81461	-1.84831	1	4														0.447227	0.964179
26	23	30	49	20	6	-0.600229	0	27	-0.446727	97	-4.42007	114	-1.67537	-2.18072	2	52	-0.227811	0	-0.390642	0	-2.95066	0.472419	-0.549845	0.336336	1	-0.338351	0	2														-2.68336	-1.12537
27	44	30	41	5	7	0.559105	0	54	1.6939	41	-0.252304	85	0.196403	0.546	0	59	0.807692	0	0.303541	0	0.956938	0.447427	-1.14405	0.731261	1.09689	0.417695	0	0														1.11807	0.814925
28	44	30	43	8	6	-0.239617	0	31	-0.326832	30	0.381336	60	1.09568	0.383396	0	59	0.807692	0	0.715063	0	0.956938	0.447427	-0.884035	-2.92505	-2.55941	-0.992826	0	0														1.11807	0.665672
29	38	30	39	3	7	0.337264	0	54	2.93871	27	0.23632	78	0.139754	1.10493	0	58	0.659763	0	0.349502	0	-2.74223	0.914077	-1.18671	-0.914077	0.409314	-0.703925	0	0														-0.223614	0.21791
30	40	30	47	12	6	-0.239617	0	45	0.90318	50	-0.0368943	84	0.93669	0.600992	0	58	0.659763	0	0.00959587	0	-0.239234	0.447427	-0.884035	0.731261	1.09689	0.230462	0	0														-1.5653	-0.677612
31	52	29	45	8	5	-0.865801	0	53	3.15461	72	-1.91633	124	-0.709215	0.176354	0	53	0.294989	0	0.488156	0	0	0.803371	-0.547196	-0.574949	-1.06929	-0.277612	0	0														0	-0.976119
32	44	30	43	8	6	-0.239617	0	28	-0.590406	63	-1.51959	133	-1.53022	-1.2134	1	53	-0.0798817	0	-0.254954	0	-2.63158	0.447427	-0.364015	0.731261	1.09689	-0.144003	0	1														1.5653	0.964179
33	60	30	54	27	6	0.483092	0	29	-0.168591	34	1.23046	104	0.960027	0.673964	0	54	0.659649	0	-0.269757	0	-1.15425	0	-0.577367	-4.03813	1	-0.953948	0	0														0.894454	-0.826866
34	34	29	47	20	6	-0.448899	0	36	0.419815	39	-0.715305	74	0.265659	-0.00994353	0	54	0.0680473	0	0.374909	0	-13.7112	-2.74223	-0.791139	0.914077	-2.04167	-3.67442	2	2														1.5653	-0.080597
35	36	30	50	12	5	-1.23506	1	48	2.09908	29	0.0777161	120	-1.18225	0.331515	0	58	0.659763	0	-1.08043	1	0.914077	0.914077	-1.97785	-0.914077	0.409314	-0.130892	0	2														-1.78891	0.0686567
36	34	30	46	12	6	-0.448899	0	33	0	55	-1.98414	134	-1.62291	-1.20235	1	60	0.955621	0	1.23873	0	0.914077	0.914077	-1.58228	-0.914077	0.409314	-0.0517776	0	1														1.5653	0.665672
37	48	29	38	0	5	-1.03834	1	18	-1.46899	55	-1.05876	175	-3.04101	-1.85625	1	55	0.215976	0	-1.6071	1	-3.82775	-6.26398	-0.884035	-13.894	-13.5283	-7.67961	2	5
38	32	28	34	13	6	-0.448899	0	51	2.51889	59	-2.30135	107	-0.773056	-0.185171	0	54	0.0680473	0	-0.311067	0	-6.39854	-0.914077	-1.18671	-2.74223	-2.04167	-2.65664	2	2														1.66518	0.522779
39	50	30	40	10	4	-1.7316	1	34	0.57554	39	0.292503	117	-0.458229	0.136605	0	51	0.0671982	0	1.62268	0	0	0.803371	0.136799	-2.62834	0.803371	-0.176959	0	1														1.21995	-0.046697
40	52	30	41	4	4	-1.7316	1	39	1.25424	59	-1.04618	146	-1.49803	-0.42999	0	54	0.408884	0	0.812305	0	-1.7331	0.803371	0.820793	-2.62834	-1.06929	-0.761313	0	1														-1.00623	0.408884
